# Supplementary material for: Anti-cancer effect of Annona Muricata Linn Leaves Crude Extract (AMCE) on breast cancer cell line
Source: BMC Complement Altern Med. 2016 Aug 24;16(1):311. doi: 10.1186/s12906-016-1290-y (PMC4997662; doi:10.1186/s12906-016-1290-y)
Supplement: Additional file 1: Table S1. — Sampling sites of Annona muricata Linn in Peninsular Malaysia with the code and voucher number of each sample. (DOCX 14 kb) [file 12906_2016_1290_MOESM1_ESM.docx]

Additional file 1
LOCATION (STATE)
CODE (SAMPLING SITE)
VOUCHER NUMBER
JOHOR
J1 (MUAR)
ATCL1
MELAKA
M1 (JASIN)
ATCL2
M2 (JASIN)
ATCL3
M3 (BUKIT BERUANG)
ATCL4
M4 (BUKIT KATIL)
ATCL5
NEGERI SEMBILAN
N1 (KUALA KLAWANG)
ATCL6
N2 (KUALA PILAH)
ATCL7
N3 (KUALA PILAH)
ATCL8
SELANGOR
B1 (SERDANG)
ATCL9
B2 (SERDANG)
ATCL10
B3 (SERDANG)
ATCL11
PERAK
A1 (SUNGAI TERAP)
ATCL12
A2 (KG. PIANDANG)
ATCL13
A3 (KG. BATU TUJUH)
ATCL14
A4 (KG BOTA)
ATCL15
PERLIS
R1 (KAKI BUKIT)
ATCL16
R2 (GUAR JENTIK)
ATCL17
R3 (SANTAN)
ATCL18
R4 (SANTAN)
ATCL19
